# Supplementary material for: Functional Mitral Valve Regurgitation: Mitral Valve Repair or Replacement? Our “Road Map” for the Appropriate Strategy
Source: J Clin Med. 2024 May 31;13(11):3264. doi: 10.3390/jcm13113264 (PMC11172680; doi:10.3390/jcm13113264)
Supplement: Supplementary file 1 [file jcm-13-03264-s001.zip]

Archive with 1 entries (1 files):
- jcm-2918205-supplementary.pdf
